# Supplementary material for: Experimental Design in Polymer Chemistry—A Guide towards True Optimization of a RAFT Polymerization Using Design of Experiments (DoE)
Source: Polymers (Basel). 2021 Sep 17;13(18):3147. doi: 10.3390/polym13183147 (PMC8468855; doi:10.3390/polym13183147)
Supplement: Supplementary file 1 [file polymers-13-03147-s001.zip]

Archive with 1 entries (1 files):
- polymers-1374573-supplementary.pdf
